# Supplementary material for: Agronomic Investigation of Spray Dispersion of Metal-Based Nanoparticles on Sunflowers in Real-World Environments
Source: Plants (Basel). 2023 Apr 27;12(9):1789. doi: 10.3390/plants12091789 (PMC10180907; doi:10.3390/plants12091789)
Supplement: Supplementary file 1 [file plants-12-01789-s001.zip]

Archive with 1 entries (1 files):
- plants-2288204-supplementary.pdf
